# Supplementary material for: Probiotics prevent mortality of thermal-sensitive corals exposed to short-term heat stress
Source: ISME Commun. 2025 Mar 2;5(1):ycaf039. doi: 10.1093/ismeco/ycaf039 (PMC11948994; doi:10.1093/ismeco/ycaf039)
Supplement: Supplement_1_Data_ycaf039 [file supplement_1_data_ycaf039.xlsx]

## Sheet: metadata
	Metadata
	Probiotics prevent mortality of thermal-sensitive corals exposed to short-term heat stress.
	Mareike de Breuyn, Malte Ostendarp, Yusuf C. El-Khaled, Neus Garcias-Bonet, Susana Carvalho, Christian Wild, Raquel S. Peixoto
	This datasheet provides a comprehensive overview of the measured response parameters for coral physiology, which are essential for understanding the coral holobiont function. Parameters measured: primary production, FvFm, Symbiodiniceae density, chlorophyll a and c^2, and host survival. The data also includes measurements taken on the natural coral reef where coral fragments for the experiment we…
primary production
Sample_ID	acro refers to Acropora cf. hemprichii, poci refers to Pocillopora verrucosa, the numbers refer to the respective coral colony at the research site, ex. 1=coral fragment from colony 1
Date	date on which data was taken (DD/MM/YYYY)
Treatment	experimental treatments CT_26= control (no addition) at 26°C , BMC_26= BMC inoculation at 26°C, CT_32= control (no addition) at 32°C , BMC_32= BMC inoculation at 32°C
Species	Seawater_blank_Acropora= seawater blank taken from the Acropora cf. hemprichii experimental tank, Seawater_blank_Pocillopora= seawater blank taken from the P.verrucosa experimental tank
Start_light	start time light incubation
End_light	end time light incubation
Duration_light_(h)	duration of light incubation in h
Oxygen_start_light	oxygen measurement in incubation chamber at the start of the light incubation
Oxygen_end_light	oxygen measurement in incubation chamber at the end of the light incubation
Oxygen_change_light	change from start to end of light incubation. Calculated as Oxygen_end_light-Oxygen_start_light
Start_dark	start time dark incubation
End_dark	end time dark incubation
Duration_dark_(h)	duration of dark incubation in h
Oxygen_start_dark	oxygen measurement in incubation chamber at the start of the dark incubation
Oxygen_end_dark	oxygen measurement in incubation chamber at the end of the dark incubation
Oxygen_change_dark	change from start to end of dark incubation. Calculated as Oxygen_end_dark-Oxygen_start_dark
Surface_area_[cm^2]	surface area cm^2 of coral fragement as calculated with 3D model in Autodesk Recap Pro
Surface_area_[m^2]	surface area m^2 of coral fragement as calculated with 3D model in Autodesk Recap Pro
P_rate/h_L	Photosynthesis rate per h L (see formula in methods section)
P_rate/h-blank_L	Photosynthesis rate per h L (see formula in methods section) - average values of blanks from respective treatment
R_rate/h_L	Respiration rate per h L
R_rate/h-blank_L	Respiration rate per h - average values of blank from respective treatment
P_rate/h_m^2_L	Photosynthesis rate per h m^2 L
R_rate/h_m^2_L	Respiration rate per h m^2 L
Pnet_rate/h_cm^2	Net photosynthesis rate per h cm^2 (see formula in methods section)
R_rate/h_cm^2	Respiration rate per h cm^2 (see formula in methods section)
Pgross_rate/h_cm^2	Gross photosynthesis rate per h cm^2 (see formula in methods section)
fv fm
Sample_ID	acro refers to Acropora cf. hemprichii, poci refers to Pocillopora verrucosa, the numbers refer to the respective coral colony at the research site, ex. 1=coral fragment from colony 1
Treatment	experimental treatments CT_26= control (no addition) at 26°C , BMC_26= BMC inoculation at 26°C, CT_32= control (no addition) at 32°C , BMC_32= BMC inoculation at 32°C
Date	date on which data was taken (YYYY/MM/DD)
Fv/Fm_(1)	measurement 1, photosynthetic efficiency
Fv/Fm_(2)	measurement 2
Fv/Fm_(3)	measurement 3
Fv/Fm_(4)	measurement 4
Fv/Fm_(5)	measurement 5
Fv/Fm_(avg)	average FvFm of all 5 measurements
symbiodiniceae density
Sample_ID	acro refers to Acropora cf. hemprichii, poci refers to Pocillopora verrucosa, the numbers refer to the respective coral colony at the research site, ex. 1=coral fragment from colony 1
Treatment	experimental treatments CT_26= control (no addition) at 26°C , BMC_26= BMC inoculation at 26°C, CT_32= control (no addition) at 32°C , BMC_32= BMC inoculation at 32°C
Date	date on which data was taken (YYYY/MM/DD)
Volumen_Run	Volume
Zoox_Count	Zooxanthellae count
Volumen_Run_Replica	Replica of Volume
Zoox_Count_Replica	Replica of Zooxanthellae count
Slurry_[mL]	vortexed coral tissue in mL
Dilution	dilution used for tissue slurry
Surface_Area_[cm^2]	surface area in cm^1 of coral fragment
Cells_[cm^-2]	amount of Zooxanthellae cells per cm^-2, first count
Cells_Replica_[cm^-2]	amount of Zooxanthellae cells per cm^-2, second count
Cells_Average_[cm^-2]	average amount of Zooxanthellae cells per cm^-2 of 2 counts
raw and corrected chl
treatment	experimental treatments CT_26= control (no addition) at 26°C , BMC_26= BMC inoculation at 26°C, CT_32= control (no addition) at 32°C , BMC_32= BMC inoculation at 32°C
coralID	A refers to Acropora cf. hemprichii, P refers to Pocillopora verrucosa, the numbers refer to the respective coral colony at the research site, ex. 1=coral fragment from colony 1
plateNO	plate number, 2 used in total
wavelength_[nm]	respective wavelength 630 or 633 in nm
raw_abs1	raw absorbation measurement 1
raw_abs2	raw absorbation measurement 2
avg_raw_abs	average absorbation of 2 measurements
correct_abs1_[raw-AVGblank]	corrected absorbation calculated as raw value measurement 1 - average of blank value of respective treatment
correct_abs2_[raw-AVGblank]	corrected absorbation calculated as raw value measurement 2 - average of blank value of respective treatment
chlorophyll a and c2
SA_[cm2]	surface area cm^2 of coral fragement as calculated with 3D model in Autodesk Recap Pro
SA_[m2]	surface area m^2 of coral fragement as calculated with 3D model in Autodesk Recap Pro
correct_abs1_630	corrected absorbance 1 at 630nm wavelength
correct_abs2_630	corrected absorbance 2 at 630nm wavelength
correct_abs1_633	corrected absorbance 1 at 633nm wavelength
correct_abs2_633	corrected absorbance 2 at 633nm wavelength
chla1_[µg/ml]	chlorophyll measurement 1 in µg/ml; chl a [µg/ml] = (11.43 * correct_abs_633) - (0.64 * correct_abs_630)
chla1_[mg/cm2]	chlorophyll measurement 1 in mg/cm2
chla1_[µg/cm2]	chlorophyll measurement 1 in µg/cm2
chla2_[µg/ml]	chlorophyll measurement 2 in µg/ml
chla2_[mg/cm2]	chlorophyll measurement 2 in mg/cm2
chla2_[µg/cm2]	chlorophyll measurement 2 in µg/cm2 ; chla_[µg/cm2 = (chl a concentration / 0.555 x extraction volume (slurry volume) x dilution factor 1) / coral surface area ; cuvette-well plate factor = 0,0555
MEANchla_[mg/cm2]	average chlorophyll concentration mg/cm2
MEANchla_[µg/cm2]	average chlorophyll concentration µg/cm2
chlc_[µg/ml]	chl c2 [µg/ml] = (27.09 * correct_abs_630) - (3.63 * correct_abs_633) ; see methods
chlc_[µg/cm2]	chlorophyll c2 in µg/cm2
chlc_[mg/cm2]	chlorophyll c2 in mg/cm2
coral_slurry[mL]	vortexed coral tissue in mL
host survival
Sample_ID	acro refers to Acropora cf. hemprichii., poci refers to Pocillopora verrucosa, the numbers refer to the respective coral colony at the research site, ex. 1=coral fragment from colony 1
Treatment	experimental treatments CT_26= control (no addition) at 26°C , BMC_26= BMC inoculation at 26°C, CT_32= control (no addition) at 32°C , BMC_32= BMC inoculation at 32°C
Survival_code	0 = alive, 1= dead
Colonies_alive_t0_(n)	number of colonies alive at the start of the experiment
Colonies_alive_t1_(n)	number of colonies alive at the end of the experiment, 24 h later
Survival_rate_(%)	fragments alive at the end - fragments alive at the start *100
temperature probiotivs village
date	date on which data was taken (DD/MM/YYYY)
Daily_AvgTemp	daily average temperature (°C) measured at natural coral reef
Daily_MinTemp	daily minimum temperature (°C) measured at natural coral reef
Daily_MaxTemp	daily maximum temperature (°C) measured at natural coral reef
Daily_AvgSal	daily average salinity (ppt) measured at natural coral reef
tank parameters
date	date on which data was taken (YYYY/MM/DD)
time	time when data was taken
ID	acro refers to Acropora cf. hemprichii, poci refers to Pocillopora verrucosa, the numbers refer to the respective coral colony at the research site, ex. 1=coral fragment from colony 1
treatment	experimental treatments CT_26= control (no addition) at 26°C , BMC_26= BMC inoculation at 26°C, CT_32= control (no addition) at 32°C , BMC_32= BMC inoculation at 32°C
temperature	temperature (°C) measured in experimental tank
salinity	salinity (ppt) measured in experimental tank

## Sheet: primary production
Sample_ID	Date	Treatment	Species	Start_light	End_light	Duration_light_(h)	Oxygen_start_light	Oxygen_end_light	Oxygen_change_light	Start_dark	End_dark	Duration_dark_(h)	Oxygen_start_dark	Oxygen_end_dark	Oxygen_change_dark	Surface_area_[cm^2]	Surface_area_[m^2]	P_rate/h_L	P_rate/h-blank_L	R_rate/h_L	R_rate/h-blank_L	P_rate/h_m^2_L	R_rate/h_m^2_L	Pnet_rate/h_cm^2	R_rate/h_cm^2	Pgross_rate/h_cm^2
acro1	09.02.23	CT_26	Acropora_hemprichii	14:46:00	16:22:00	1.6	8.27	8.8	0.53	16:28:00	17:36:00	1.13333	8.8	8.34	-0.46	27	0.0027	0.33125	0.377603	-0.405882	-0.318585	139.853	-117.994	139.853	-117.994	257.847
acro2	09.02.23	CT_26	Acropora_hemprichii	14:52:00	16:27:00	1.58333	8.24	9.36	1.12	16:33:00	17:39:00	1.1	9.36	8.6	-0.76	42	0.0042	0.707368	0.753722	-0.690909	-0.603612	179.458	-143.717	179.458	-143.717	323.175
acro3	09.02.23	CT_26	Acropora_hemprichii	14:56:00	16:34:00	1.63333	8.26	8.58	0.32	16:36:00	17:43:00	1.11667	8.58	8	-0.58	33	0.0033	0.195918	0.242272	-0.519403	-0.432105	73.4156	-130.941	73.4156	-130.941	204.357
acro4	09.02.23	CT_26	Acropora_hemprichii	15:00:00	16:35:00	1.58333	8.33	9.31	0.98	16:39:00	17:47:00	1.13333	9.31	8.56	-0.75	36	0.0036	0.618947	0.665301	-0.661765	-0.574467	184.806	-159.574	184.806	-159.574	344.38
acro5	09.02.23	CT_26	Acropora_hemprichii	15:03:00	16:39:00	1.6	8.33	8.65	0.32	16:42:00	17:53:00	1.18333	8.65	8.11	-0.54	21	0.0021	0.2	0.246353	-0.456338	-0.369041	117.311	-175.734	117.311	-175.734	293.045
acro6	09.02.23	CT_26	Acropora_hemprichii	15:06:00	16:43:00	1.61667	8.33	8.66	0.33	16:46:00	17:56:00	1.16667	8.66	8.08	-0.58	37	0.0037	0.204124	0.250477	-0.497143	-0.409845	67.6965	-110.769	67.6965	-110.769	178.465
swbA1	09.02.23	CT_26	Seawater_blank_Acropora	15:34:00	16:48:00	1.23333	8.14	8.11	-0.03	16:50:00	17:59:00	1.15	8.11	7.99	-0.12	NA	NA	-0.0243243	NA	-0.104348	NA	NA	NA	NA	NA	NA
swbA2	09.02.23	CT_26	Seawater_blank_Acropora	15:37:00	16:50:00	1.21667	8.14	8.03	-0.11	16:53:00	18:01:00	1.13333	8.03	7.95	-0.08	NA	NA	-0.090411	NA	-0.0705882	NA	NA	NA	NA	NA	NA
swbA3	09.02.23	CT_26	Seawater_blank_Acropora	15:38:00	16:52:00	1.23333	8.17	8.14	-0.03	16:54:00	18:03:00	1.15	8.14	8.04	-0.1	NA	NA	-0.0243243	NA	-0.0869565	NA	NA	NA	NA	NA	NA
poci1	09.02.23	CT_26	Pocillopora_verrucosa	15:46:00	16:54:00	1.13333	8	8.68	0.68	16:57:00	18:05:00	1.13333	8.68	8.06	-0.62	42	0.0042	0.6	0.546387	-0.547059	-0.559598	130.092	-133.238	130.092	-133.238	263.33
poci2	09.02.23	CT_26	Pocillopora_verrucosa	15:48:00	16:58:00	1.16667	7.98	9.2	1.22	17:05:00	18:07:00	1.03333	9.2	8.07	-1.13	61	0.0061	1.04571	0.992101	-1.09355	-1.10609	162.64	-181.326	162.64	-181.326	343.965
poci3	09.02.23	CT_26	Pocillopora_verrucosa	15:53:00	17:01:00	1.13333	7.97	8.64	0.67	17:03:00	18:09:00	1.1	8.64	7.82	-0.82	27	0.0027	0.591176	0.537564	-0.745455	-0.757994	199.098	-280.738	199.098	-280.738	479.836
poci4	09.02.23	CT_26	Pocillopora_verrucosa	15:56:00	17:05:00	1.15	7.98	8.37	0.39	17:08:00	18:12:00	1.06667	8.37	7.79	-0.58	12	0.0012	0.33913	0.285518	-0.54375	-0.556289	237.931	-463.574	237.931	-463.574	701.505
poci5	09.02.23	CT_26	Pocillopora_verrucosa	NA	NA	NA	NA	NA	NA	NA	NA	NA	NA	NA	NA	NA	NA	NA	NA	NA	NA	NA	NA	NA	NA	NA
poci6	09.02.23	CT_26	Pocillopora_verrucosa	15:56:00	17:07:00	1.18333	7.96	8.48	0.52	17:10:00	18:15:00	1.08333	8.48	7.87	-0.61	41	0.0041	0.439437	0.385824	-0.563077	-0.575616	94.1034	-140.394	94.1034	-140.394	234.497
swbP1	09.02.23	CT_26	Seawater_blank_Pocillopora	16:08:00	16:46:00	0.633333	7.9	8.08	0.18	16:48:00	18:18:00	1.5	8.08	7.91	-0.17	NA	NA	0.284211	NA	-0.113333	-0.125872	NA	NA	NA	NA	NA
swbP2	09.02.23	CT_26	Seawater_blank_Pocillopora	16:10:00	16:48:00	0.633333	7.89	7.96	0.07	17:12:00	18:20:00	1.13333	7.96	7.88	-0.08	NA	NA	0.110526	NA	-0.0705882	-0.0831272	NA	NA	NA	NA	NA
swbP3	09.02.23	CT_26	Seawater_blank_Pocillopora	16:12:00	17:11:00	0.983333	7.89	7.66	-0.23	17:17:00	18:22:00	1.08333	7.66	7.9	0.24	NA	NA	-0.233898	NA	0.221538	0.208999	NA	NA	NA	NA	NA
acro1	23.02.23	BMC_26	Acropora_hemprichii	14:27:00	15:53:00	1.43333	8.16	8	-0.16	15:57:00	17:10:00	1.21667	8	7.91	-0.09	15	0.0015	-0.111628	-0.00521577	-0.0739726	-0.0575566	-3.47718	-38.371	-3.47718	-38.371	34.8939
acro2	23.02.23	BMC_26	Acropora_hemprichii	14:31:00	15:57:00	1.43333	8.16	8.29	0.13	16:00:00	17:12:00	1.2	8.29	7.9	-0.39	19	0.0019	0.0906977	0.19711	-0.325	-0.308584	103.742	-162.413	103.742	-162.413	266.155
acro3	23.02.23	BMC_26	Acropora_hemprichii	14:33:00	16:00:00	1.45	8.15	8.12	-0.03	16:04:00	17:29:00	1.41667	8.12	7.94	-0.18	13	0.0013	-0.0206897	0.0857225	-0.127059	-0.110643	65.9404	-85.1098	65.9404	-85.1098	151.05
acro4	23.02.23	BMC_26	Acropora_hemprichii	14:38:00	16:05:00	1.45	8.16	8.44	0.28	16:08:00	17:33:00	1.41667	8.44	7.95	-0.49	18	0.0018	0.193103	0.299516	-0.345882	-0.329466	166.398	-183.037	166.398	-183.037	349.434
acro5	23.02.23	BMC_26	Acropora_hemprichii	14:51:00	16:13:00	1.36667	8.11	8.06	-0.05	16:15:00	17:25:00	1.16667	8.06	7.73	-0.33	25	0.0025	-0.0365854	0.0698268	-0.282857	-0.266441	27.9307	-106.576	27.9307	-106.576	134.507
acro6	23.02.23	BMC_26	Acropora_hemprichii	14:54:00	16:15:00	1.35	8.1	8.29	0.19	16:18:00	17:39:00	1.35	8.29	7.84	-0.45	23	0.0023	0.140741	0.247153	-0.333333	-0.316917	107.458	-137.79	107.458	-137.79	245.248
swbA1	23.02.23	BMC_26	Seawater_blank_Acropora	14:35:00	16:03:00	1.46667	8.15	7.95	-0.2	16:05:00	17:21:00	1.26667	7.95	8.15	0.2	NA	NA	-0.136364	NA	0.157895	NA	NA	NA	NA	NA	NA
swbA2	23.02.23	BMC_26	Seawater_blank_Acropora	14:41:00	16:07:00	1.43333	8.15	8.07	-0.08	16:10:00	17:28:00	1.3	8.07	7.81	-0.26	NA	NA	-0.055814	NA	-0.2	NA	NA	NA	NA	NA	NA
swbA3	23.02.23	BMC_26	Seawater_blank_Acropora	14:44:00	16:09:00	1.41667	8.13	7.95	-0.18	16:11:00	17:35:00	1.4	7.95	7.94	-0.01	NA	NA	-0.127059	NA	-0.00714286	NA	NA	NA	NA	NA	NA
poci1	23.02.23	BMC_26	Pocillopora_verrucosa	15:07:00	16:45:00	1.63333	8.05	7.88	-0.17	16:47:00	17:41:00	0.9	7.88	7.88	0	18	0.0018	-0.104082	0.0253868	0	0.00652174	14.1038	3.62319	14.1038	3.62319	17.7269
poci2	23.02.23	BMC_26	Pocillopora_verrucosa	15:09:00	16:47:00	1.63333	7.98	8.16	0.18	16:50:00	17:54:00	1.06667	8.16	7.72	-0.44	24	0.0024	0.110204	0.239672	-0.4125	-0.405978	99.8635	-169.158	99.8635	-169.158	269.021
poci3	23.02.23	BMC_26	Pocillopora_verrucosa	15:23:00	16:51:00	1.46667	7.91	7.88	-0.03	16:54:00	17:58:00	1.06667	7.88	7.58	-0.3	14	0.0014	-0.0204545	0.109014	-0.28125	-0.274728	77.867	-196.234	77.867	-196.234	274.102
poci4	23.02.23	BMC_26	Pocillopora_verrucosa	15:25:00	16:54:00	1.48333	7.9	7.9	0	16:56:00	18:02:00	1.1	7.9	7.38	-0.52	19	0.0019	0	0.129468	-0.472727	-0.466206	68.1413	-245.371	68.1413	-245.371	313.513
poci5	23.02.23	BMC_26	Pocillopora_verrucosa	15:37:00	16:59:00	1.36667	7.88	8.16	0.28	17:03:00	18:13:00	1.16667	8.16	7.58	-0.58	26	0.0026	0.204878	0.334346	-0.497143	-0.490621	128.595	-188.7	128.595	-188.7	317.295
poci6	23.02.23	BMC_26	Pocillopora_verrucosa	15:39:00	17:02:00	1.38333	7.9	8.04	0.14	17:05:00	17:16:00	0.183333	8.04	7.89	-0.15	25	0.0025	0.101205	0.230673	-0.818182	-0.81166	92.2693	-324.664	92.2693	-324.664	416.933
swbP1	23.02.23	BMC_26	Seawater_blank_Pocillopora	15:13:00	16:50:00	1.61667	7.95	7.81	-0.14	16:52:00	18:01:00	1.15	7.81	7.73	-0.08	NA	NA	-0.0865979	NA	-0.0695652	NA	NA	NA	NA	NA	NA
swbP2	23.02.23	BMC_26	Seawater_blank_Pocillopora	15:27:00	16:55:00	1.46667	7.9	7.68	-0.22	16:58:00	18:10:00	1.2	7.68	7.66	-0.02	NA	NA	-0.15	NA	-0.0166667	NA	NA	NA	NA	NA	NA
swbP3	23.02.23	BMC_26	Seawater_blank_Pocillopora	15:35:00	16:58:00	1.38333	7.88	7.67	-0.21	17:00:00	18:12:00	1.2	7.67	7.75	0.08	NA	NA	-0.151807	NA	0.0666667	NA	NA	NA	NA	NA	NA
acro1	28.02.23	CT_32	Acropora_hemprichii	15:03:00	16:39:00	1.6	6.23	5.55	-0.68	16:43:00	18:37:00	1.9	5.55	4.56	-0.99	9	0.0009	-0.425	-0.289064	-0.521053	-0.332693	-321.183	-369.659	-321.183	-369.659	48.4763
acro2	28.02.23	CT_32	Acropora_hemprichii	15:05:00	16:42:00	1.61667	6.23	5.14	-1.09	16:50:00	18:48:00	1.96667	5.14	3.57	-1.57	17	0.0017	-0.674227	-0.538291	-0.798305	-0.609946	-316.642	-358.792	-316.642	-358.792	42.1496
acro3	28.02.23	CT_32	Acropora_hemprichii	15:13:00	16:53:00	1.66667	6.24	5.76	-0.48	16:59:00	18:59:00	2	5.76	4.9	-0.86	5	0.0005	-0.288	-0.152064	-0.43	-0.241641	-304.129	-483.281	-304.129	-483.281	179.152
acro4	28.02.23	CT_32	Acropora_hemprichii	15:15:00	16:58:00	1.71667	6.25	5.42	-0.83	17:04:00	19:08:00	2.06667	5.42	4.13	-1.29	11	0.0011	-0.483495	-0.34756	-0.624194	-0.435834	-315.963	-396.213	-315.963	-396.213	80.2495
acro5	28.02.23	CT_32	Acropora_hemprichii	15:20:00	17:09:00	1.81667	6.26	5.14	-1.12	17:18:00	19:21:00	2.05	5.14	3.59	-1.55	13	0.0013	-0.616514	-0.480578	-0.756098	-0.567738	-369.676	-436.722	-369.676	-436.722	67.046
acro6	28.02.23	CT_32	Acropora_hemprichii	15:23:00	17:17:00	1.9	6.27	4.79	-1.48	17:26:00	19:29:00	2.05	4.79	3.43	-1.36	21	0.0021	-0.778947	-0.643012	-0.663415	-0.475055	-306.196	-226.217	-306.196	-226.217	-79.9794
swbA1	28.02.23	CT_32	Seawater_blank_Acropora	15:08:00	16:49:00	1.68333	6.22	6.06	-0.16	16:54:00	18:57:00	2.05	6.06	5.72	-0.34	NA	NA	-0.0950495	NA	-0.165854	NA	NA	NA	NA	NA	NA
swbA2	28.02.23	CT_32	Seawater_blank_Acropora	15:18:00	17:05:00	1.78333	6.24	6.03	-0.21	17:10:00	19:16:00	2.1	6.03	5.68	-0.35	NA	NA	-0.117757	NA	-0.166667	NA	NA	NA	NA	NA	NA
swbA3	28.02.23	CT_32	Seawater_blank_Acropora	15:25:00	17:25:00	2	6.29	5.9	-0.39	17:29:00	19:38:00	2.15	5.9	5.4	-0.5	NA	NA	-0.195	NA	-0.232558	NA	NA	NA	NA	NA	NA
poci1	28.02.23	CT_32	Pocillopora_verrucosa	14:34:00	16:01:00	1.45	6.02	6.56	0.54	16:06:00	17:32:00	1.43333	6.56	4.87	-1.69	27	0.0027	0.372414	0.437349	-1.17907	-1.0077	161.981	-373.222	161.981	-373.222	535.203
poci2	28.02.23	CT_32	Pocillopora_verrucosa	14:37:00	16:05:00	1.46667	5.99	6.3	0.31	16:08:00	17:39:00	1.51667	6.3	4.41	-1.89	27	0.0027	0.211364	0.276299	-1.24615	-1.07478	102.333	-398.068	102.333	-398.068	500.401
poci3	28.02.23	CT_32	Pocillopora_verrucosa	14:41:00	16:12:00	1.51667	5.82	5.41	-0.41	16:19:00	17:53:00	1.56667	5.41	4.02	-1.39	20	0.002	-0.27033	-0.205395	-0.887234	-0.715863	-102.697	-357.931	-102.697	-357.931	255.234
poci4	28.02.23	CT_32	Pocillopora_verrucosa	14:46:00	16:18:00	1.53333	5.81	6.58	0.77	16:20:00	18:03:00	1.71667	6.58	5.07	-1.51	22	0.0022	0.502174	0.567109	-0.879612	-0.70824	257.777	-321.927	257.777	-321.927	579.704
poci5	28.02.23	CT_32	Pocillopora_verrucosa	14:52:00	16:25:00	1.55	5.82	5.78	-0.04	16:31:00	18:14:00	1.71667	5.78	3.83	-1.95	32	0.0032	-0.0258065	0.0391286	-1.13592	-0.964551	12.2277	-301.422	12.2277	-301.422	313.65
poci6	28.02.23	CT_32	Pocillopora_verrucosa	14:54:00	16:30:00	1.6	5.83	6.44	0.61	16:54:00	18:24:00	1.5	6.44	4.2	-2.24	32	0.0032	0.38125	0.446185	-1.49333	-1.32196	139.433	-413.113	139.433	-413.113	552.546
swbP1	28.02.23	CT_32	Seawater_blank_Pocillopora	14:39:00	16:07:00	1.46667	5.91	5.75	-0.16	16:13:00	17:47:00	1.56667	5.75	5.36	-0.39	NA	NA	-0.109091	NA	-0.248936	NA	NA	NA	NA	NA	NA
swbP2	28.02.23	CT_32	Seawater_blank_Pocillopora	14:48:00	16:19:00	1.51667	5.86	5.73	-0.13	16:26:00	18:09:00	1.71667	5.73	5.53	-0.2	NA	NA	-0.0857143	NA	-0.116505	NA	NA	NA	NA	NA	NA
swbP3	28.02.23	CT_32	Seawater_blank_Pocillopora	14:55:00	16:34:00	1.65	5.83	5.83	0	16:40:00	18:33:00	1.88333	5.83	5.55	-0.28	NA	NA	0	NA	-0.148673	NA	NA	NA	NA	NA	NA
acro1	04.03.23	BMC_32	Acropora_hemprichii	15:05:00	16:37:00	1.53333	7.15	7.28	0.13	16:39:00	17:40:00	1.01667	7.28	7.13	-0.15	11	0.0011	0.0847826	0.0214271	-0.147541	-0.070069	19.4792	-63.6991	19.4792	-63.6991	83.1783
acro2	04.03.23	BMC_32	Acropora_hemprichii	15:09:00	16:38:00	1.48333	7.05	7.2	0.15	16:41:00	17:42:00	1.01667	7.2	6.34	-0.86	24	0.0024	0.101124	0.0377681	-0.845902	-0.76843	15.7367	-320.179	15.7367	-320.179	335.916
acro3	04.03.23	BMC_32	Acropora_hemprichii	15:13:00	16:42:00	1.48333	7.05	7.33	0.28	16:45:00	17:51:00	1.1	7.33	6.74	-0.59	17	0.0017	0.188764	0.125409	-0.536364	-0.458892	73.7698	-269.936	73.7698	-269.936	343.706
acro4	04.03.23	BMC_32	Acropora_hemprichii	15:15:00	16:44:00	1.48333	7.03	7.72	0.69	16:47:00	17:54:00	1.11667	7.72	7.3	-0.42	24	0.0024	0.465169	0.401813	-0.376119	-0.298647	167.422	-124.436	167.422	-124.436	291.859
acro5	04.03.23	BMC_32	Acropora_hemprichii	15:20:00	16:48:00	1.46667	6.99	7.39	0.4	16:50:00	17:59:00	1.15	7.39	7.03	-0.36	23	0.0023	0.272727	0.209372	-0.313043	-0.235571	91.0312	-102.422	91.0312	-102.422	193.454
acro6	04.03.23	BMC_32	Acropora_hemprichii	15:22:00	16:49:00	1.45	7	7.79	0.79	16:53:00	18:00:00	1.11667	7.79	7.16	-0.63	37	0.0037	0.544828	0.481472	-0.564179	-0.486707	130.128	-131.542	130.128	-131.542	261.67
swbA1	04.03.23	BMC_32	Seawater_blank_Acropora	15:11:00	16:40:00	1.48333	7.04	7.15	0.11	16:43:00	17:47:00	1.06667	7.15	7	-0.15	NA	NA	0.0741573	NA	-0.140625	NA	NA	NA	NA	NA	NA
swbA2	04.03.23	BMC_32	Seawater_blank_Acropora	15:18:00	16:46:00	1.46667	7	7.24	0.24	16:49:00	17:56:00	1.11667	7.24	6.97	-0.27	NA	NA	0.163636	NA	-0.241791	NA	NA	NA	NA	NA	NA
swbA3	04.03.23	BMC_32	Seawater_blank_Acropora	15:24:00	16:52:00	1.46667	7.01	6.94	-0.07	16:58:00	18:02:00	1.06667	6.94	7.1	0.16	NA	NA	-0.0477273	NA	0.15	NA	NA	NA	NA	NA	NA
poci1	04.03.23	BMC_32	Pocillopora_verrucosa	15:30:00	16:57:00	1.45	7.15	7.04	-0.11	17:01:00	18:04:00	1.05	7.04	6.11	-0.93	18	0.0018	-0.0758621	-0.166997	-0.885714	-0.830975	-92.7764	-461.653	-92.7764	-461.653	368.876
poci2	04.03.23	BMC_32	Pocillopora_verrucosa	15:33:00	17:01:00	1.46667	7.04	7.32	0.28	17:04:00	18:11:00	1.11667	7.32	6.47	-0.85	21	0.0021	0.190909	0.0997737	-0.761194	-0.706455	47.5113	-336.407	47.5113	-336.407	383.918
poci3	04.03.23	BMC_32	Pocillopora_verrucosa	15:39:00	17:04:00	1.41667	7.02	7.05	0.03	17:08:00	18:18:00	1.16667	7.05	5.9	-1.15	25	0.0025	0.0211765	-0.069959	-0.985714	-0.930975	-27.9836	-372.39	-27.9836	-372.39	344.406
poci4	04.03.23	BMC_32	Pocillopora_verrucosa	15:41:00	17:07:00	1.43333	7.02	7.45	0.43	17:10:00	18:24:00	1.23333	7.45	5.42	-2.03	48	0.0048	0.3	0.208865	-1.64595	-1.59121	43.5135	-331.501	43.5135	-331.501	375.015
poci5	04.03.23	BMC_32	Pocillopora_verrucosa	15:46:00	17:11:00	1.41667	7.03	7.86	0.83	17:15:00	18:33:00	1.3	7.86	5.77	-2.09	60	0.006	0.585882	0.494747	-1.60769	-1.55295	82.4578	-258.825	82.4578	-258.825	341.283
poci6	04.03.23	BMC_32	Pocillopora_verrucosa	15:49:00	17:13:00	1.4	7.02	7.46	0.44	17:17:00	18:40:00	1.38333	7.46	6.11	-1.35	20	0.002	0.314286	0.22315	-0.975904	-0.921164	111.575	-460.582	111.575	-460.582	572.157
swbP1	04.03.23	BMC_32	Seawater_blank_Pocillopora	15:36:00	17:02:00	1.43333	7.03	7.1	0.07	17:05:00	18:15:00	1.16667	7.1	7.14	0.04	NA	NA	0.0488372	NA	0.0342857	NA	NA	NA	NA	NA	NA
swbP2	04.03.23	BMC_32	Seawater_blank_Pocillopora	15:44:00	17:09:00	1.41667	7.02	7.18	0.16	17:12:00	18:31:00	1.31667	7.18	7.17	-0.01	NA	NA	0.112941	NA	-0.00759494	NA	NA	NA	NA	NA	NA
swbP3	04.03.23	BMC_32	Seawater_blank_Pocillopora	15:50:00	17:16:00	1.43333	7.05	7.21	0.16	17:18:00	18:46:00	1.46667	7.21	6.93	-0.28	NA	NA	0.111628	NA	-0.190909	NA	NA	NA	NA	NA	NA

## Sheet: fv fm
Sample_ID	Treatment	Date	Fv/Fm_(1)	Fv/Fm_(2)	Fv/Fm_(3)	Fv/Fm_(4)	Fv/Fm_(5)	Fv/Fm_(avg)
acro1	CT_26	2023-02-09	0.485	0.507	0.474	0.468	0.481	0.483
acro2	CT_26	2023-02-09	0.458	0.458	0.44	0.476	0.461	0.4586
acro3	CT_26	2023-02-09	0.335	0.349	0.344	0.367	0.34	0.347
acro4	CT_26	2023-02-09	0.487	0.469	0.492	0.469	0.478	0.479
acro5	CT_26	2023-02-09	0.472	0.459	0.431	0.428	0.417	0.4414
acro6	CT_26	2023-02-09	0.465	0.463	0.455	0.459	0.447	0.4578
poci1	CT_26	2023-02-09	0.458	0.451	0.451	0.452	0.455	0.4534
poci2	CT_26	2023-02-09	0.471	0.476	0.482	0.478	0.487	0.4788
poci3	CT_26	2023-02-09	0.443	0.442	0.424	0.444	0.42	0.4346
poci4	CT_26	2023-02-09	0.437	0.422	0.412	0.443	0.427	0.4282
poci5	CT_26	2023-02-09	NA	NA	NA	NA	NA	NA
poci6	CT_26	2023-02-09	0.444	0.433	0.428	0.427	0.435	0.4334
acro1	BMC_26	2023-02-23	0.405	0.444	0.416	0.43	0.426	0.4242
acro2	BMC_26	2023-02-23	0.427	0.434	0.41	0.425	0.462	0.4316
acro3	BMC_26	2023-02-23	0.393	0.415	0.413	0.442	0.414	0.4154
acro4	BMC_26	2023-02-23	0.445	0.428	0.439	0.417	0.413	0.4284
acro5	BMC_26	2023-02-23	0.399	0.344	0.401	0.436	0.448	0.4056
acro6	BMC_26	2023-02-23	0.495	0.493	0.506	0.502	0.502	0.4996
poci1	BMC_26	2023-02-23	0.441	0.414	0.438	0.416	0.411	0.424
poci2	BMC_26	2023-02-23	0.421	0.411	0.435	0.42	0.42	0.4214
poci3	BMC_26	2023-02-23	0.424	0.423	0.443	0.421	0.4	0.4222
poci4	BMC_26	2023-02-23	0.414	0.428	0.421	0.42	0.429	0.4224
poci5	BMC_26	2023-02-23	0.449	0.451	0.449	0.454	0.442	0.449
poci6	BMC_26	2023-02-23	0.41	0.439	0.427	0.434	0.435	0.429
acro1	CT_32	2023-02-28	0	0	0	0	0	0
acro2	CT_32	2023-02-28	0	0	0	0	0	0
acro3	CT_32	2023-02-28	0	0	0	0	0.054	0.0108
acro4	CT_32	2023-02-28	0	0	0	0	0	0
acro5	CT_32	2023-02-28	0	0	0	0	0	0
acro6	CT_32	2023-02-28	0	0	0	0	0	0
poci1	CT_32	2023-02-28	0.428	0.426	0.409	0.381	0.405	0.4098
poci2	CT_32	2023-02-28	0.291	0.338	0.316	0.291	0.328	0.3128
poci3	CT_32	2023-02-28	0.201	0.203	0.193	0.188	0.173	0.1916
poci4	CT_32	2023-02-28	0.383	0.357	0.403	0.373	0.355	0.3742
poci5	CT_32	2023-02-28	0.384	0.422	0.341	0.414	0.425	0.3972
poci6	CT_32	2023-02-28	0.376	0.433	0.373	0.4	0.431	0.4026
acro1	BMC_32	2023-03-04	0.401	0.441	0.418	0.397	0.383	0.408
acro2	BMC_32	2023-03-04	0.333	0.4	0.377	0.395	0.374	0.3758
acro3	BMC_32	2023-03-04	0.371	0.408	0.391	0.399	0.423	0.3984
acro4	BMC_32	2023-03-04	0.44	0.444	0.476	0.435	0.442	0.4474
acro5	BMC_32	2023-03-04	0.452	0.455	0.429	0.459	0.418	0.4426
acro6	BMC_32	2023-03-04	0.472	0.47	0.499	0.441	0.449	0.4662
poci1	BMC_32	2023-03-04	0.418	0.423	0.427	0.399	0.411	0.4156
poci2	BMC_32	2023-03-04	0.388	0.38	0.403	0.405	0.403	0.3958
poci3	BMC_32	2023-03-04	0.402	0.411	0.4	0.293	0.379	0.377
poci4	BMC_32	2023-03-04	0.438	0.44	0.436	0.446	0.438	0.4396
poci5	BMC_32	2023-03-04	0.426	0.43	0.431	0.437	0.423	0.4294
poci6	BMC_32	2023-03-04	0.425	0.44	0.428	0.447	0.439	0.4358

## Sheet: symbiodiniceae density
Sample_ID	Treatment	Date	Volumen_Run	Zoox_Count	Volumen_Run_Replica	Zoox_Count_Replica	Slurry_[mL]	Dilution	Surface_Area_[cm^2]	Cells_[cm^-2]	Cells_Replica_[cm^-2]	Cells_Average_[cm^-2]
acro1	CT_26	2023-02-09	26	95	26	136	9.3	0.015	31	73076.9	104615	88846.2
acro2	CT_26	2023-02-09	26	162	26	229	7.2	0.015	51	58642.5	82895.9	70769.2
acro3	CT_26	2023-02-09	26	62	26	49	8.5	0.015	52	25986.2	20537.5	23261.8
acro4	CT_26	2023-02-09	27	227	26	239	7.8	0.015	36	121440	132778	127109
acro5	CT_26	2023-02-09	26	5	26	1	8	0.015	6	17094	3418.8	10256.4
acro6	CT_26	2023-02-09	26	59	27	120	9.3	0.015	24	58621.8	114815	86718.3
poci1	CT_26	2023-02-09	27	673	26	481	7.4	0.0075	53	464030	344403	404216
poci2	CT_26	2023-02-09	26	720	26	613	8.6	0.0075	31	1.02432e+06	872093	948205
poci3	CT_26	2023-02-09	26	745	26	710	8.1	0.0075	38	814372	776113	795243
poci4	CT_26	2023-02-09	27	1042	26	941	8.6	0.0075	33	1.341e+06	1.25759e+06	1.29929e+06
poci5	CT_26	2023-02-09	NA	NA	NA	NA	NA	0.0075	NA	NA	NA	NA
poci6	CT_26	2023-02-09	26	529	26	512	8.5	0.0075	32	720593	697436	709014
acro1	BMC_26	2023-02-23	26	58	26	80	7.9	0.025	13	54224.9	74792.9	64508.9
acro2	BMC_26	2023-02-23	26	13	26	21	8.3	0.025	12	13833.3	22346.2	18089.7
acro3	BMC_26	2023-02-23	26	64	26	47	8.8	0.025	16	54153.8	39769.2	46961.5
acro4	BMC_26	2023-02-23	26	21	26	19	9	0.025	18	16153.8	14615.4	15384.6
acro5	BMC_26	2023-02-23	26	107	26	90	9	0.025	17	87149.3	73303.2	80226.2
acro6	BMC_26	2023-02-23	26	846	26	697	8.5	0.025	39	283669	233708	258688
poci1	BMC_26	2023-02-23	26	82	26	58	8	0.0075	15	224274	158632	191453
poci2	BMC_26	2023-02-23	26	295	26	232	8.9	0.0075	19	708637	557301	632969
poci3	BMC_26	2023-02-23	26	184	26	136	8.7	0.0075	NA	NA	NA	NA
poci4	BMC_26	2023-02-23	26	103	26	87	8.8	0.0075	12	387350	327179	357265
poci5	BMC_26	2023-02-23	26	188	26	159	8.2	0.0075	23	343724	290702	317213
poci6	BMC_26	2023-02-23	26	690	26	535	8.5	0.0075	24	1.25321e+06	971688	1.11245e+06
acro1	CT_32	2023-02-28	26	30	26	16	9.3	0.1	16	6706.73	3576.92	5141.83
acro2	CT_32	2023-02-28	26	80	26	74	9	0.1	17	16289.6	15067.9	15678.7
acro3	CT_32	2023-02-28	26	5	26	7	9.1	0.1	8	2187.5	3062.5	2625
acro4	CT_32	2023-02-28	26	13	26	7	8	0.1	11	3636.36	1958.04	2797.2
acro5	CT_32	2023-02-28	26	30	26	52	9.8	0.1	17	6651.58	11529.4	9090.5
acro6	CT_32	2023-02-28	26	12	26	14	8.4	0.1	11	3524.48	4111.89	3818.18
poci1	CT_32	2023-02-28	26	729	26	499	7.5	0.025	27	311538	213248	262393
poci2	CT_32	2023-02-28	26	1063	27	938	7.5	0.025	38	322773	274269	298521
poci3	CT_32	2023-02-28	26	62	26	66	8	0.025	12	63589.7	67692.3	65641
poci4	CT_32	2023-02-28	27	1071	27	951	7.6	0.025	16	753667	669222	711444
poci5	CT_32	2023-02-28	26	967	26	813	7.6	0.025	24	471103	396077	433590
poci6	CT_32	2023-02-28	26	1378	26	1203	8.6	0.025	15	1.21547e+06	1.06111e+06	1.13829e+06
acro1	BMC_32	2023-03-04	26	70	26	69	7.2	0.025	18	43076.9	42461.5	42769.2
acro2	BMC_32	2023-03-04	26	47	26	32	7.6	0.025	27	20353.3	13857.5	17105.4
acro3	BMC_32	2023-03-04	26	45	26	28	8	0.025	18	30769.2	19145.3	24957.3
acro4	BMC_32	2023-03-04	26	355	26	249	8.4	0.025	20	229385	160892	195138
acro5	BMC_32	2023-03-04	26	285	26	176	7.1	0.025	20	155654	96123.1	125888
acro6	BMC_32	2023-03-04	26	107	26	64	7.9	0.025	12	108372	64820.5	86596.2
poci1	BMC_32	2023-03-04	26	743	26	585	7.9	0.025	20	451515	355500	403508
poci2	BMC_32	2023-03-04	15	721	7	155	7	0.025	37	363748	167568	265658
poci3	BMC_32	2023-03-04	26	428	26	405	9	0.025	16	370385	350481	360433
poci4	BMC_32	2023-03-04	26	1258	26	1358	8	0.025	24	645128	696410	670769
poci5	BMC_32	2023-03-04	3	164	4	215	5.5	0.025	38	316491	311184	313838
poci6	BMC_32	2023-03-04	26	309	26	224	8.6	0.025	19	215174	155984	185579

## Sheet: raw and corrected chl
treatment	coralID	plateNO	wavelength_[nm]	raw_abs1	raw_abs2	avg_raw_abs	correct_abs1_[raw-AVGblank]	correct_abs2_[raw-AVGblank]
CT32	P1	1	663	0.133	0.14	0.1365	0.0952	0.1022
CT32	P2	1	663	0.32	0.316	0.318	0.2822	0.2782
CT32	P3	1	663	0.0825	0.088	0.08525	0.0447	0.0502
CT32	P4	1	663	0.171	0.184	0.1775	0.1332	0.1462
CT32	P5	1	663	0.175	0.189	0.182	0.1372	0.1512
CT32	P6	1	663	0.125	0.133	0.129	0.0872	0.0952
BL	BL	1	663	0.0369	0.0387	0.0378	NA	NA
CT32	P1	1	630	0.0654	0.0684	0.0669	0.02675	0.02975
CT32	P2	1	630	0.119	0.118	0.1185	0.08035	0.07935
CT32	P3	1	630	0.0536	0.0563	0.05495	0.01495	0.01765
CT32	P4	1	630	0.0751	0.0784	0.07675	0.03645	0.03975
CT32	P5	1	630	0.0778	0.0817	0.07975	0.03915	0.04305
CT32	P6	1	630	0.0647	0.068	0.06635	0.02605	0.02935
BL	BL	1	630	0.0374	0.0399	0.03865	NA	NA
B26	A1	2	630	0.0534	0.0556	0.0545	0.01655	0.01875
B26	A2	2	630	0.0519	0.0531	0.0525	0.01505	0.01625
B26	A3	2	630	0.0531	0.0548	0.05395	0.01625	0.01795
B26	A4	2	630	0.056	0.0531	0.05455	0.01915	0.01625
B26	A5	2	630	0.0685	0.0666	0.06755	0.03165	0.02975
B26	A6	2	630	0.105	0.107	0.106	0.06815	0.07015
B26	P1	2	630	0.0543	0.0561	0.0552	0.01745	0.01925
B26	P2	2	630	0.0681	0.0609	0.0645	0.03125	0.02405
B26	P3	2	630	0.0557	0.051	0.05335	0.01885	0.01415
B26	P4	2	630	0.0545	0.0543	0.0544	0.01765	0.01745
B26	P5	2	630	0.0877	0.0872	0.08745	0.05085	0.05035
B26	P6	2	630	0.083	0.0828	0.0829	0.04615	0.04595
CT26	A1	2	630	0.0536	0.0564	0.055	0.01675	0.01955
CT26	A2	2	630	0.059	0.061	0.06	0.02215	0.02415
CT26	A3	2	630	0.054	0.053	0.0535	0.01715	0.01615
CT26	A4	2	630	0.0753	0.0756	0.07545	0.03845	0.03875
CT26	A5	2	630	0.0425	0.0429	0.0427	0.00565	0.00605
CT26	A6	2	630	0.0511	0.0527	0.0519	0.01425	0.01585
CT26	P1	2	630	0.0662	0.0708	0.0685	0.02935	0.03395
CT26	P2	2	630	0.102	0.106	0.104	0.06515	0.06915
CT26	P3	2	630	0.1	0.105	0.1025	0.06315	0.06815
CT26	P4	2	630	0.0943	0.0944	0.09435	0.05745	0.05755
CT26	P5	2	630	0.0397	0.0382	0.03895	0.00285	0.00135
CT26	P6	2	630	0.0481	0.046	0.04705	0.01125	0.00915
B32	A1	2	630	0.0445	0.0439	0.0442	0.00765	0.00705
B32	A2	2	630	0.047	0.0466	0.0468	0.01015	0.00975
B32	A3	2	630	0.0472	0.0449	0.04605	0.01035	0.00805
B32	A4	2	630	0.0522	0.0539	0.05305	0.01535	0.01705
B32	A5	2	630	0.0484	0.047	0.0477	0.01155	0.01015
B32	A6	2	630	0.0464	0.0461	0.04625	0.00955	0.00925
B32	P1	2	630	0.0609	0.0612	0.06105	0.02405	0.02435
B32	P2	2	630	0.115	0.118	0.1165	0.07815	0.08115
B32	P3	2	630	0.0527	0.054	0.05335	0.01585	0.01715
B32	P4	2	630	0.0713	0.0737	0.0725	0.03445	0.03685
B32	P5	2	630	0.116	0.119	0.1175	0.07915	0.08215
B32	P6	2	630	0.0563	0.0561	0.0562	0.01945	0.01925
CT32	A1	2	630	0.0376	0.0386	0.0381	0.00075	0.00175
CT32	A2	2	630	0.0385	0.0404	0.03945	0.00165	0.00355
CT32	A3	2	630	0.0397	0.0389	0.0393	0.00285	0.00205
CT32	A4	2	630	0.0381	0.0389	0.0385	0.00125	0.00205
CT32	A5	2	630	0.0389	0.0432	0.04105	0.00205	0.00635
CT32	A6	2	630	0.0398	0.0384	0.0391	0.00295	0.00155
BL	BL	2	630	0.0369	0.0368	0.03685	NA	NA
B26	A1	2	663	0.0838	0.0895	0.08665	0.0479	0.0536
B26	A2	2	663	0.0836	0.0867	0.08515	0.04925	0.0508
B26	A3	2	663	0.0884	0.091	0.0897	0.0538	0.0551
B26	A4	2	663	0.0981	0.0878	0.09295	0.05705	0.0519
B26	A5	2	663	0.135	0.136	0.1355	0.0996	0.1001
B26	A6	2	663	0.297	0.303	0.3	0.2641	0.2671
B26	P1	2	663	0.0919	0.0956	0.09375	0.05785	0.0597
B26	P2	2	663	0.139	0.119	0.129	0.0931	0.0831
B26	P3	2	663	0.0946	0.0779	0.08625	0.05035	0.042
B26	P4	2	663	0.096	0.0965	0.09625	0.06035	0.0606
B26	P5	2	663	0.207	0.21	0.2085	0.1726	0.1741
B26	P6	2	663	0.201	0.206	0.2035	0.1676	0.1701
CT26	A1	2	663	0.092	0.0978	0.0949	0.059	0.0619
CT26	A2	2	663	0.114	0.119	0.1165	0.0806	0.0831
CT26	A3	2	663	0.0936	0.0943	0.09395	0.05805	0.0584
CT26	A4	2	663	0.184	0.189	0.1865	0.1506	0.1531
CT26	A5	2	663	0.0542	0.0566	0.0554	0.0195	0.0207
CT26	A6	2	663	0.0904	0.0946	0.0925	0.0566	0.0587
CT26	P1	2	663	0.143	0.157	0.15	0.1141	0.1211
CT26	P2	2	663	0.273	0.287	0.28	0.2441	0.2511
CT26	P3	2	663	0.26	0.275	0.2675	0.2316	0.2391
CT26	P4	2	663	0.236	0.258	0.247	0.2111	0.2221
CT26	P5	2	663	0.0376	0.0367	0.03715	0.00125	0.0008
CT26	P6	2	663	0.0783	0.0692	0.07375	0.03785	0.0333
B32	A1	2	663	0.055	0.0527	0.05385	0.01795	0.0168
B32	A2	2	663	0.0648	0.0611	0.06295	0.02705	0.0252
B32	A3	2	663	0.0613	0.0597	0.0605	0.0246	0.0238
B32	A4	2	663	0.0873	0.0892	0.08825	0.05235	0.0533
B32	A5	2	663	0.068	0.0658	0.0669	0.031	0.0299
B32	A6	2	663	0.0648	0.0651	0.06495	0.02905	0.0292
B32	P1	2	663	0.119	0.123	0.121	0.0851	0.0871
B32	P2	2	663	0.308	0.318	0.313	0.2771	0.2821
B32	P3	2	663	0.0817	0.0865	0.0841	0.0482	0.0506
B32	P4	2	663	0.159	0.163	0.161	0.1251	0.1271
B32	P5	2	663	0.319	0.329	0.324	0.2881	0.2931
B32	P6	2	663	0.0996	0.102	0.1008	0.0649	0.0661
CT32	A1	2	663	0.0367	0.0392	0.03795	0.00205	0.0033
CT32	A2	2	663	0.0403	0.0418	0.04105	0.00515	0.0059
CT32	A3	2	663	0.0384	0.0394	0.0389	0.003	0.0035
CT32	A4	2	663	0.0379	0.038	0.03795	0.00205	0.0021
CT32	A5	2	663	0.0407	0.0451	0.0429	0.007	0.0092
CT32	A6	2	663	0.0386	0.038	0.0383	0.0024	0.0021
BL	BL	2	663	0.036	0.0358	0.0359	NA	NA

## Sheet: chlorophyll a and c2
treatment	coralID	SA_[cm2]	SA_[m2]	correct_abs1_630	correct_abs2_630	correct_abs1_633	correct_abs2_633	chla1_[µg/ml]	chla1_[mg/cm2]	chla1_[µg/cm2]	chla2_[µg/ml]	chla2_[mg/cm2]	chla2_[µg/cm2]	MEANchla_[mg/cm2]	MEANchla_[µg/cm2]	chlc_[µg/ml]	chlc_[µg/cm2]	chlc_[mg/cm2]	coral_slurry[mL]
CT26	A1	31	0.0031	0.01675	0.01955	0.059	0.0619	0.66365	0.00035873	0.35873	0.695005	0.000375678	0.375678	0.000367204	0.367204	0.239588	0.129507	7.00037e-05	9.3
CT26	A2	51	0.0051	0.02215	0.02415	0.0806	0.0831	0.907082	0.000230736	0.230736	0.934377	0.000237679	0.237679	0.000234208	0.234208	0.307465	0.0782106	1.98946e-05	7.2
CT26	A3	52	0.0052	0.01715	0.01615	0.05805	0.0584	0.652536	0.000192188	0.192188	0.657176	0.000193555	0.193555	0.000192872	0.192872	0.253872	0.0747717	2.20222e-05	8.5
CT26	A4	36	0.0036	0.03845	0.03875	0.1506	0.1531	1.69675	0.000662395	0.662395	1.72513	0.000673475	0.673475	0.000667935	0.667935	0.494933	0.193217	7.543e-05	7.8
CT26	A5	6	0.0006	0.00565	0.00605	0.0195	0.0207	0.219269	0.000526772	0.526772	0.232729	0.000559109	0.559109	0.000542941	0.542941	0.0822735	0.197654	0.000474845	8
CT26	A6	24	0.0024	0.01425	0.01585	0.0566	0.0587	0.637818	0.000445323	0.445323	0.660797	0.000461367	0.461367	0.000453345	0.453345	0.180574	0.126077	8.80266e-05	9.3
CT26	P1	53	0.0053	0.02935	0.03395	0.1141	0.1211	1.28538	0.000323366	0.323366	1.36244	0.000342753	0.342753	0.00033306	0.33306	0.380908	0.095826	2.41072e-05	7.4
CT26	P2	31	0.0031	0.06515	0.06915	0.2441	0.2511	2.74837	0.00137378	1.37378	2.82582	0.0014125	1.4125	0.00139314	1.39314	0.87883	0.439288	0.00021958	8.6
CT26	P3	38	0.0038	0.06315	0.06815	0.2316	0.2391	2.60677	0.00100118	1.00118	2.6893	0.00103287	1.03287	0.00101703	1.01703	0.870026	0.334149	0.000128336	8.1
CT26	P4	33	0.0033	0.05745	0.05755	0.2111	0.2221	2.37611	0.00111572	1.11572	2.50177	0.00117473	1.17473	0.00114523	1.14523	0.790027	0.370966	0.000174191	8.6
CT26	P5	NA	NA	0.00285	0.00135	0.00125	0.0008	0.0124635	NA	NA	0.00828	NA	NA	NA	NA	0.072669	NA	NA	NA
CT26	P6	32	0.0032	0.01125	0.00915	0.03785	0.0333	0.425425	0.00020361	0.20361	0.374763	0.000179363	0.179363	0.000191487	0.191487	0.167367	0.0801024	3.83373e-05	8.5
BMC26	A1	13	0.0013	0.01655	0.01875	0.0479	0.0536	0.536905	0.000587879	0.587879	0.600648	0.000657674	0.657674	0.000622777	0.622777	0.274463	0.30052	0.000329052	7.9
BMC26	A2	12	0.0012	0.01505	0.01625	0.04925	0.0508	0.553296	0.000689542	0.689542	0.570244	0.000710664	0.710664	0.000700103	0.700103	0.228927	0.285299	0.000355553	8.3
BMC26	A3	16	0.0016	0.01625	0.01795	0.0538	0.0551	0.604534	0.000599088	0.599088	0.618305	0.000612735	0.612735	0.000605911	0.605911	0.244919	0.242712	0.000240525	8.8
BMC26	A4	18	0.0018	0.01915	0.01625	0.05705	0.0519	0.639825	0.000576419	0.576419	0.582817	0.00052506	0.52506	0.00055074	0.55074	0.311682	0.280795	0.000252968	9
BMC26	A5	17	0.0017	0.03165	0.02975	0.0996	0.1001	1.11817	0.00106662	1.06662	1.1251	0.00107323	1.07323	0.00106992	1.06992	0.495851	0.472989	0.000451182	9
BMC26	A6	39	0.0039	0.06815	0.07015	0.2641	0.2671	2.97505	0.0011683	1.1683	3.00806	0.00118127	1.18127	0.00117478	1.17478	0.8875	0.348522	0.000136865	8.5
BMC26	P1	15	0.0015	0.01745	0.01925	0.05785	0.0597	0.650058	0.00062468	0.62468	0.670051	0.000643893	0.643893	0.000634286	0.634286	0.262725	0.252468	0.000242612	8
BMC26	P2	19	0.0019	0.03125	0.02405	0.0931	0.0831	1.04413	0.00088125	0.88125	0.934441	0.00078867	0.78867	0.00083496	0.83496	0.508609	0.429267	0.000362302	8.9
BMC26	P3	NA	NA	0.01885	0.01415	0.05035	0.042	0.563436	NA	NA	0.471004	NA	NA	NA	NA	0.327876	NA	NA	8.7
BMC26	P4	12	0.0012	0.01765	0.01745	0.06035	0.0606	0.678505	0.000896522	0.896522	0.68149	0.000900467	0.900467	0.000898495	0.898495	0.259068	0.342312	0.000452304	8.8
BMC26	P5	23	0.0023	0.05085	0.05035	0.1726	0.1741	1.94027	0.0012464	1.2464	1.95774	0.00125762	1.25762	0.00125201	1.25201	0.750988	0.482421	0.000309898	8.2
BMC26	P6	24	0.0024	0.04615	0.04595	0.1676	0.1701	1.88613	0.00120361	1.20361	1.91483	0.00122193	1.22193	0.00121277	1.21277	0.641815	0.409567	0.00026136	8.5
CT32	A1	16	0.0016	0.00075	0.00175	0.00205	0.0033	0.0229515	2.4037e-05	0.024037	0.036599	3.833e-05	0.03833	3.11835e-05	0.0311835	0.012876	0.013485	1.41228e-05	9.3
CT32	A2	17	0.0017	0.00165	0.00355	0.00515	0.0059	0.0578085	5.51432e-05	0.0551432	0.065165	6.21606e-05	0.0621606	5.86519e-05	0.0586519	0.026004	0.0248051	2.36615e-05	9
CT32	A3	8	0.0008	0.00285	0.00205	0.003	0.0035	0.032466	6.65407e-05	0.0665407	0.038693	7.93032e-05	0.0793032	7.29219e-05	0.0729219	0.0663165	0.135919	0.000278573	9.1
CT32	A4	11	0.0011	0.00125	0.00205	0.00205	0.0021	0.0226315	2.96563e-05	0.0296563	0.022691	2.97343e-05	0.0297343	2.96953e-05	0.0296953	0.026421	0.0346221	4.53689e-05	8
CT32	A5	17	0.0017	0.00205	0.00635	0.007	0.0092	0.078698	8.17425e-05	0.0817425	0.101092	0.000105003	0.105003	9.33727e-05	0.0933727	0.0301245	0.0312899	3.25004e-05	9.8
CT32	A6	11	0.0011	0.00295	0.00155	0.0024	0.0021	0.025544	3.51465e-05	0.0351465	0.023011	3.16613e-05	0.0316613	3.34039e-05	0.0334039	0.0712035	0.0979704	0.0001348	8.4
CT32	P1	27	0.0027	0.0264667	0.0294667	0.0953667	0.102367	1.0731	0.000537088	0.537088	1.15119	0.000576172	0.576172	0.00055663	0.55663	0.370801	0.185586	9.28859e-05	7.5
CT32	P2	38	0.0038	0.0800667	0.0790667	0.282367	0.278367	3.17621	0.00112952	1.12952	3.13113	0.00111349	1.11349	0.0011215	1.1215	1.14401	0.406833	0.000144678	7.5
CT32	P3	12	0.0012	0.0146667	0.0173667	0.0448667	0.0503667	0.503439	0.000604732	0.604732	0.564576	0.00067817	0.67817	0.000641451	0.641451	0.234454	0.281626	0.00033829	8
CT32	P4	16	0.0016	0.0361667	0.0394667	0.133367	0.146367	1.50123	0.00128484	1.28484	1.64771	0.0014102	1.4102	0.00134752	1.34752	0.495634	0.424191	0.000363047	7.6
CT32	P5	24	0.0024	0.0388667	0.0427667	0.137367	0.151367	1.54523	0.000881661	0.881661	1.70275	0.000971539	0.971539	0.0009266	0.9266	0.554257	0.316243	0.000180439	7.6
CT32	P6	15	0.0015	0.0257667	0.0290667	0.0873667	0.0953667	0.98211	0.00101455	1.01455	1.07144	0.00110683	1.10683	0.00106069	1.06069	0.380878	0.39346	0.000406457	8.6
BMC32	A1	18	0.0018	0.00765	0.00705	0.01795	0.0168	0.200272	0.000144341	0.144341	0.187512	0.000135144	0.135144	0.000139742	0.139742	0.14208	0.1024	7.38018e-05	7.2
BMC32	A2	27	0.0027	0.01015	0.00975	0.02705	0.0252	0.302686	0.000153514	0.153514	0.281796	0.00014292	0.14292	0.000148217	0.148217	0.176772	0.0896541	4.54702e-05	7.6
BMC32	A3	18	0.0018	0.01035	0.00805	0.0246	0.0238	0.274554	0.000219863	0.219863	0.266882	0.000213719	0.213719	0.000216791	0.216791	0.191083	0.15302	0.000122538	8
BMC32	A4	20	0.002	0.01535	0.01705	0.05235	0.0533	0.588536	0.000445379	0.445379	0.598307	0.000452773	0.452773	0.000449076	0.449076	0.225801	0.170876	0.000129312	8.4
BMC32	A5	20	0.002	0.01155	0.01015	0.031	0.0299	0.346938	0.000221915	0.221915	0.335261	0.000214446	0.214446	0.000218181	0.218181	0.200359	0.128158	8.19749e-05	7.1
BMC32	A6	12	0.0012	0.00955	0.00925	0.02905	0.0292	0.32593	0.000386613	0.386613	0.327836	0.000388875	0.388875	0.000387744	0.387744	0.153258	0.181793	0.00021564	7.9
BMC32	P1	20	0.002	0.02405	0.02435	0.0851	0.0871	0.957301	0.000681322	0.681322	0.979969	0.000697455	0.697455	0.000689389	0.689389	0.342602	0.243833	0.000173539	7.9
BMC32	P2	37	0.0037	0.07815	0.08115	0.2771	0.2821	3.11724	0.00106261	1.06261	3.17247	0.00108144	1.08144	0.00107202	1.07202	1.11121	0.378791	0.000129123	7
BMC32	P3	16	0.0016	0.01585	0.01715	0.0482	0.0506	0.540782	0.00054809	0.54809	0.567382	0.000575049	0.575049	0.00056157	0.56157	0.25441	0.257848	0.000261333	9
BMC32	P4	24	0.0024	0.03445	0.03685	0.1251	0.1271	1.40784	0.000845553	0.845553	1.42917	0.00085836	0.85836	0.000851956	0.851956	0.479138	0.28777	0.000172835	8
BMC32	P5	38	0.0038	0.07915	0.08215	0.2881	0.2931	3.24233	0.000845557	0.845557	3.29756	0.00085996	0.85996	0.000852759	0.852759	1.09837	0.286441	7.47001e-05	5.5
BMC32	P6	19	0.0019	0.01945	0.01925	0.0649	0.0661	0.729359	0.00059483	0.59483	0.743203	0.000606121	0.606121	0.000600476	0.600476	0.291314	0.237581	0.00019376	8.6

## Sheet: host survival
Sample_ID	Treatment	Survival_code	Colonies_alive_t0_(n)	Colonies_alive_t1_(n)	Survival_rate_(%)
acro1	CT26	0	1	1	100
acro2	CT26	0	1	1	100
acro3	CT26	0	1	1	100
acro4	CT26	0	1	1	100
acro5	CT26	0	1	1	100
acro6	CT26	0	1	1	100
acro1	BMC26	0	1	1	100
acro2	BMC26	0	1	1	100
acro3	BMC26	0	1	1	100
acro4	BMC26	0	1	1	100
acro5	BMC26	0	1	1	100
acro6	BMC26	0	1	1	100
acro1	CT32	3	1	0	0
acro2	CT32	3	1	0	0
acro3	CT32	3	1	0	0
acro4	CT32	3	1	0	0
acro5	CT32	3	1	0	0
acro6	CT32	3	1	0	0
acro1	BMC32	0	1	1	100
acro2	BMC32	0	1	1	100
acro3	BMC32	0	1	1	100
acro4	BMC32	0	1	1	100
acro5	BMC32	0	1	1	100
acro6	BMC32	0	1	1	100
poci1	CT26	0	1	1	100
poci2	CT26	0	1	1	100
poci3	CT26	0	1	1	100
poci4	CT26	0	1	1	100
poci5	CT26	NA	NA	NA	NA
poci6	CT26	0	1	1	100
poci1	BMC26	0	1	1	100
poci2	BMC26	0	1	1	100
poci3	BMC26	0	1	1	100
poci4	BMC26	0	1	1	100
poci5	BMC26	0	1	1	100
poci6	BMC26	0	1	1	100
poci1	CT32	0	1	1	100
poci2	CT32	0	1	1	100
poci3	CT32	0	1	1	100
poci4	CT32	0	1	1	100
poci5	CT32	0	1	1	100
poci6	CT32	0	1	1	100
poci1	BMC32	0	1	1	100
poci2	BMC32	0	1	1	100
poci3	BMC32	0	1	1	100
poci4	BMC32	0	1	1	100
poci5	BMC32	0	1	1	100
poci6	BMC32	0	1	1	100

## Sheet: temperature probiotivs village
date	Daily_AvgTemp	Daily_MinTemp	Daily_MaxTemp	Daily_AvgSal
01-02-2023	26.7403	26.5065	26.9703	38.8668
02-02-2023	26.4311	26.0968	26.6458	38.9182
03-02-2023	26.2473	26.0349	26.6105	38.9464
04-02-2023	26.1471	25.8819	26.5905	38.9203
05-02-2023	25.7706	25.5167	25.9571	38.9878
06-02-2023	25.8073	25.5595	26.1164	39.039
07-02-2023	25.7926	25.5729	26.0367	39.0809
08-02-2023	25.6157	25.4369	25.8904	39.002
09-02-2023	25.504	25.2792	25.7743	38.8053
10-02-2023	25.645	25.3018	26.085	38.7442
11-02-2023	25.6085	25.2677	25.8826	38.8136
12-02-2023	25.8183	25.6602	26.1117	38.8655
13-02-2023	25.4849	25.2776	25.6903	39.1625
14-02-2023	25.4109	25.2755	25.5935	39.379
15-02-2023	25.4075	25.2028	25.5457	39.2769
16-02-2023	25.2178	25.0239	25.4827	39.1921
17-02-2023	25.113	24.8872	25.4103	39.1169
18-02-2023	25.3133	25.0934	25.5787	39.0081
19-02-2023	25.691	25.4554	25.9668	38.951
20-02-2023	25.8193	25.653	26.0369	39.1355
21-02-2023	25.8477	25.6512	26.0968	39.1593
22-02-2023	25.8169	25.5238	26.1769	39.087
23-02-2023	25.8134	25.5939	26.0592	39.1168
24-02-2023	25.7558	25.5938	25.9571	39.121
25-02-2023	25.7139	25.4921	26.0753	39.1103
26-02-2023	25.7365	25.5426	26.061	39.2037
27-02-2023	25.7705	25.555	26.1005	39.2244
28-02-2023	25.9414	25.7523	26.1881	39.1767
01-03-2023	26.1325	25.9279	26.3748	39.1559
02-03-2023	26.1964	25.9605	26.4343	39.1367
03-03-2023	26.3029	26.0996	26.4931	39.1425
04-03-2023	26.4706	26.3024	26.6812	39.0968
05-03-2023	26.6038	26.4361	26.7717	39.0637
06-03-2023	26.8629	26.6587	27.1054	38.9552
07-03-2023	27.2423	26.9594	27.7003	38.7636
08-03-2023	27.5181	27.3179	27.6829	38.396
09-03-2023	27.0975	26.7792	27.3055	38.3013
10-03-2023	26.8007	26.4344	27.2185	38.2978
11-03-2023	26.7253	26.4033	27.1283	38.0887
12-03-2023	26.6803	26.4928	27.0491	38.0381
13-03-2023	26.4601	26.149	26.7	38.4745
14-03-2023	26.4419	26.2294	26.6139	38.7508
15-03-2023	26.5701	26.3204	26.794	38.8455
16-03-2023	26.2846	25.8331	26.7468	38.8905
17-03-2023	26.3903	26.0679	26.6664	38.9296
18-03-2023	26.3883	26.1289	26.6976	38.9526
19-03-2023	26.3442	26.0926	26.575	38.9325
20-03-2023	26.386	26.1227	26.6928	38.8833
21-03-2023	26.108	25.9079	26.334	38.9807
22-03-2023	25.8954	25.4116	26.4677	39.0364
23-03-2023	25.9483	25.5518	26.372	39.026
24-03-2023	26.0897	25.8916	26.3213	39.0279
25-03-2023	26.1292	25.9126	26.2257	39.0409
26-03-2023	26.2865	26.1375	26.4958	38.9517
27-03-2023	26.2019	25.9927	26.5164	38.9137
28-03-2023	26.1	25.7888	26.543	38.9784
29-03-2023	26.2408	25.8535	26.6987	38.9528
30-03-2023	26.278	26.05	26.6785	39.0107
31-03-2023	26.0732	25.8506	26.2731	39.0391

## Sheet: tank parameters
date	time	ID	treatment	temperature	salinity
2023-02-09	14:15:00	Acro	CT26	25.6	39.29
2023-02-09	14:15:00	Poci	CT26	26.5	39.31
2023-02-10	07:00:00	Acro	CT26	25.8	39.5
2023-02-10	07:00:00	Poci	CT26	25.4	39.4
2023-02-11	07:00:00	Acro	CT26	25.2	39
2023-02-11	07:00:00	Poci	CT26	25.9	39.82
2023-02-21	14:15:00	Poci	BMC26	26.1	39.21
2023-02-21	14:15:00	Acro	BMC26	26.4	39.43
2023-02-22	07:00:00	Poci	BMC26	25.6	39.34
2023-02-22	07:00:00	Acro	BMC26	25.7	39.21
2023-02-23	07:00:00	Poci	BMC26	25.9	39.17
2023-02-23	07:00:00	Acro	BMC26	25.4	39.43
2023-02-26	16:15:00	Acro	CT32	31.2	39.59
2023-02-26	16:15:00	Poci	CT32	32.5	39.52
2023-02-27	07:00:00	Acro	CT32	31.7	39.92
2023-02-27	07:00:00	Poci	CT32	32	40.04
2023-02-28	07:00:00	Acro	CT32	32	39.56
2023-02-28	07:00:00	Poci	CT32	31.3	39.22
2023-03-02	16:30:00	Acro	BMC32	31.5	39.27
2023-03-02	16:30:00	Poci	BMC32	31.9	39.34
2023-03-03	07:00:00	Acro	BMC32	31.7	39.17
2023-03-03	07:00:00	Poci	BMC32	31.7	39.05
2023-03-04	07:00:00	Acro	BMC32	31.4	39.36
2023-03-04	07:00:00	Poci	BMC32	31.8	39.59
